# Supplementary material for: Effect of High Nighttime Temperatures on Growth, Yield, and Quality of Two Wheat Cultivars During the Whole Growth Period
Source: Plants (Basel). 2024 Oct 31;13(21):3071. doi: 10.3390/plants13213071 (PMC11548653; doi:10.3390/plants13213071)
Supplement: Supplementary file 1 [file plants-13-03071-s001.zip]

Archive with 1 entries (1 files):
- plants-3253644-Supplementary Material-revised-highlight.pdf
